# Supplementary material for: DNA barcoding as a screening tool for cryptic diversity: an example from Caryocolum, with description of a new species (Lepidoptera, Gelechiidae)
Source: Zookeys. 2014 Apr 24;(404):91–111. doi: 10.3897/zookeys.404.7234 (PMC4023261; doi:10.3897/zookeys.404.7234)
Supplement: XML Treatment for Caryocolum crypticum [file zookeys.404.7234-treatment1.xml]

<!DOCTYPE tp:taxon-treatment
  PUBLIC "-//TaxonX//DTD Taxonomic Treatment Publishing DTD v0 20100105//EN" "tax-treatment-NSO.dtd">
<tp:taxon-treatment xmlns:tp="http://www.plazi.org/taxpub"><tp:treatment-meta><mixed-citation publication-type="journal"><person-group><name><surname>Huemer</surname><given-names>Peter</given-names></name><name><surname>Karsholt</surname><given-names>Ole</given-names></name><name><surname>Mutanen</surname><given-names>Marko</given-names></name></person-group><article-title>DNA barcoding as a screening tool for cryptic diversity: an example from <italic>Caryocolum</italic>, with description of a new species (Lepidoptera, Gelechiidae)</article-title><source>Zookeys</source><day>24</day><month>4</month><year>2014</year><volume>2014</volume><issue>404</issue><fpage>91</fpage><lpage>111</lpage><pub-id pub-id-type="doi">10.3897/zookeys.404.7234</pub-id></mixed-citation></tp:treatment-meta><tp:nomenclature><tp:taxon-name>
                            <tp:taxon-name-part taxon-name-part-type="genus">Caryocolum</tp:taxon-name-part>
                            <tp:taxon-name-part taxon-name-part-type="species">crypticum</tp:taxon-name-part>
                            <object-id xmlns:xlink="http://www.w3.org/1999/xlink" content-type="zoobank" xlink:type="simple">http://zoobank.org/5E1FB9E5-3A65-49C6-80BF-A5CA7C4FFF99</object-id>
                            <object-id xmlns:xlink="http://www.w3.org/1999/xlink" xlink:type="simple">http://species-id.net/wiki/Caryocolum_crypticum</object-id>
                        </tp:taxon-name><tp:taxon-status xmlns:xlink="http://www.w3.org/1999/xlink" xlink:type="simple">sp. n.</tp:taxon-status><xref ref-type="fig" rid="F2">Figs 2–3</xref><xref ref-type="fig" rid="F3">, 6–7</xref><xref ref-type="fig" rid="F5">, 10–11</xref><xref ref-type="fig" rid="F6">, 14–15</xref></tp:nomenclature><tp:treatment-sec sec-type="Type material"><title>Type material.</title><p><bold>Holotype:</bold> ♀ (<xref ref-type="fig" rid="F2">Fig. 2</xref>), Italia sept., Teriolis merid., Laatsch, 1000 m, 29.6.1987 e.l. (<italic><tp:taxon-name>Silene otites</tp:taxon-name></italic> 10.5.), leg. Huemer, slide GEL 1234 ♀ (TLMF).</p><p><bold>Paratypes.</bold> <bold>Italy:</bold> 1 ♂, South Tyrol, Vinschgau, Schleiser Leiten, 1350 m, 6.7.2013, leg. Huemer, slide GEL 1215, dna barcode id TLMF Lep 12313 (TLMF); 1 ♂ [without abdomen], same data (TLMF); 1 ♀, same data, but 18.8.2013, slide GEL 1232, dna barcode id TLMF Lep 11883 (TLMF); 1 ♀, same data, but dna <!--PageBreak-->barcode id TLMF Lep 11882 (TLMF); 1 male [without abdomen], 8 ♀, same data, but 7.9.2013 (TLMF); 1 ♂, South Tyrol, Taufers, 1300 m, 22.8.1978, leg. Burmann, slide GU 86/041 P. Huemer (TLMF). <bold>Switzerland:</bold> 2 ♀, Wallis, Martigny-Rosel, 460 m, 28.6.–14.7.1983 e.l. (<italic><tp:taxon-name>Silene otites</tp:taxon-name></italic>), leg. Whitebread (Naturhistorisches Museum Basel, Switzerland). <bold>Greece:</bold> 1 ♀, Larisa, Ossa Oros, 1.5 km N Spilia, 940 m, 13.6.1988 e.l. (<italic><tp:taxon-name>Silene nutans</tp:taxon-name></italic>), leg. Huemer (TLMF).</p><fig id="F2" position="float" orientation="portrait"><label>Figures 2–5.</label><caption><p>Adults. <bold>2</bold> <italic><tp:taxon-name>Caryocolum crypticum</tp:taxon-name></italic> sp. n., holotype <bold>3</bold> <italic><tp:taxon-name>Caryocolum crypticum</tp:taxon-name></italic> sp. n., paratype, female, Greece <bold>4</bold> <italic><tp:taxon-name>Caryocolum amaurella</tp:taxon-name></italic>, male, Finland <bold>5</bold> <italic><tp:taxon-name>Caryocolum amaurella</tp:taxon-name></italic>, male, Austria.</p></caption><graphic xmlns:xlink="http://www.w3.org/1999/xlink" xlink:href="zookeys-404-091-g002.jpg" position="float" orientation="portrait" xlink:type="simple"/></fig></tp:treatment-sec><tp:treatment-sec sec-type="Diagnosis"><title>Diagnosis.</title><!--PageBreak--><p><italic><tp:taxon-name>Caryocolum crypticum</tp:taxon-name></italic> sp. n. is externally similar to several other species of the genus and can be best recognized by the largely unmarked forewings with cream costal and tornal spots. From its closest relatives <italic><tp:taxon-name>Caryocolum amaurella</tp:taxon-name></italic> and <italic><tp:taxon-name>Caryocolum iranicum</tp:taxon-name></italic> it differs by the rusty brown distal half of the thorax and the concolorous tegulae, the dark brown forewings with rusty brown scales, and the cream colours of the costal and tornal spots. The male genitalia of <italic><tp:taxon-name>Caryocolum crypticum</tp:taxon-name></italic> are very similar to those of <italic><tp:taxon-name>Caryocolum amaurella</tp:taxon-name></italic> but the valva is more slender and slightly longer (see <xref ref-type="fig" rid="F3">Figs 6–7</xref>, <xref ref-type="fig" rid="F5">10–11</xref> versus 8–9, 12–13). The similar <italic><tp:taxon-name>Caryocolum iranicum</tp:taxon-name></italic> differs by the shape of the sacculus with almost straight dorsal margin (see <xref ref-type="bibr" rid="B15">Huemer 1989b</xref>: Figs 14–16). However, the most striking diagnostic characters of the new species are found in the female genitalia which differ from <italic><tp:taxon-name>Caryocolum amaurella</tp:taxon-name></italic> particularly by the short lateral sclerites of the ductus bursae and the much longer and more slender signum hook (see <xref ref-type="fig" rid="F6">Figs 14–15</xref> versus <xref ref-type="fig" rid="F7">16–17</xref>). The female genitalia furthermore differ from <italic><tp:taxon-name>Caryocolum iranicum</tp:taxon-name></italic> by the weakly cup-shaped rather than funnel-shaped antrum, shorter lateral sclerites of the ductus bursae, and the shorter apophysis anterior which is almost twice the length of segment VIII in <italic><tp:taxon-name>Caryocolum iranicum</tp:taxon-name></italic>.</p><fig id="F3" position="float" orientation="portrait"><label>Figures 6–7.</label><caption><p>Male genitalia. <bold>6</bold> <italic><tp:taxon-name>Caryocolum crypticum</tp:taxon-name></italic> sp. n., paratype, Italy, slide GU 86/041 P.Huemer <bold>7</bold> <italic><tp:taxon-name>Caryocolum crypticum</tp:taxon-name></italic> sp. n., paratype, Italy, slide GEL 1215 P.Huemer.</p></caption><graphic xmlns:xlink="http://www.w3.org/1999/xlink" xlink:href="zookeys-404-091-g003.jpg" position="float" orientation="portrait" xlink:type="simple"/></fig></tp:treatment-sec><tp:treatment-sec sec-type="Description"><title>Description.</title><p>Adult (<xref ref-type="fig" rid="F2">Figs 2–3</xref>). Wingspan 10.5-14 mm. Segment 2 of labial palpus with a few cream-coloured scales on inner and upper surface, blackish brown on outer and lower surface; segment 3 almost black with light tip. Antenna black, indistinctly lighter ringed. Head with light yellow frons and black neck; thorax blackish brown with rusty brown posterior part; tegulae rusty brown except for blackish brown base. Forewing blackish brown, mottled with some rusty brown, particularly in proximal half; supplementary black spots in fold and in cell obscure; costal and tornal spot small, cream, separated. Hindwing light grey.</p><p>Variation. No variation observed except for size, which differs considerably in two reared specimens from Italy and Greece.</p><p><bold>Male genitalia</bold> (<xref ref-type="fig" rid="F3">Figs 6–7</xref>, <xref ref-type="fig" rid="F5">10–11</xref>). Uncus subovate; tegumen stout; transtilla membranous; valva moderately short and slender, digitate, apex rounded; sacculus short, with angular ventral and weakly convex dorsal margin, apically pointed; posterior margin of vinculum with deep medial emargination and slight medial incision, two pairs of short processes developed; saccus long, comparatively broad at base, distal part gradually tapered; phallus long and slender, weakly curved, with some minute cornuti apically.</p><p><bold>Female genitalia</bold> (<xref ref-type="fig" rid="F6">Figs 14–15</xref>). Segment VIII without processes, subgenital plate sub-triangular, with numerous narrow folds, separated from sclerotized lateral plates by membranous zone; apophysis anterior about length of segment VIII; antrum short, about one quarter length of apophysis anterior, nearly cup-shaped; posterior part of ductus bursae with pair of short sclerites, extending to middle of apophysis anterior, and with two tiny sclerites anteriorly; signum with crescent-shaped base, long and slender, strongly bent hook.</p><p><bold>Molecular data.</bold> The intraspecific divergence of the barcode region is low with mean intraspecific divergence of 0.21% and maximum intraspecific divergence of 0.31% (n=3). The distance to the nearest neighbour <italic><tp:taxon-name>Caryocolum mucronatella</tp:taxon-name></italic> is 5.41%, the divergence to the morphologically closest <italic><tp:taxon-name>Caryocolum amaurella</tp:taxon-name></italic> is 6.82%.</p></tp:treatment-sec><tp:treatment-sec sec-type="Etymology"><title>Etymology.</title><p>The name “<italic>crypticum</italic>” refers to the cryptic morphology of the species and is derived from the latinized adjective <italic>crypticus</italic>.</p></tp:treatment-sec><tp:treatment-sec sec-type="Distribution"><title>Distribution.</title><p>The species is known from widely separated localities in northern Italy, Switzerland and Greece, indicating a more widespread distribution in Sub-Mediterranean and Mediterranean Europe. However, the host-plants are much more widespread, ranging to northern Europe in the north and to Central Asia in the east. No sympatric occurrence with <italic><tp:taxon-name>Caryocolum amaurella</tp:taxon-name></italic> is reported though the two taxa can occur close to one another in the Alps.</p></tp:treatment-sec><tp:treatment-sec sec-type="Bionomics"><title>Bionomics.</title><p>The larva has been found in early spring, feeding in the stem of <!--PageBreak--><!--PageBreak--><italic><tp:taxon-name>Silene otites</tp:taxon-name></italic> (L.) Wibel (<tp:taxon-name>Caryophyllaceae</tp:taxon-name>) (<xref ref-type="bibr" rid="B3">Burmann 1990</xref>) and <italic><tp:taxon-name>Silene nutans</tp:taxon-name></italic> L. (Huemer 1989) but detailed descriptions of feeding habits and larval morphology are missing. The adult occurs from early July (reared material dates from mid-June to mid-July) to September and it is attracted to light. <italic><tp:taxon-name>Caryocolum crypticum</tp:taxon-name></italic> prefers xerophilous steppes and rocky habitats with sparse vegetation. Vertical distribution: from about 500 to 1300 m, restricted to mountainous areas.</p></tp:treatment-sec><tp:treatment-sec sec-type="Remarks"><title>Remarks.</title><p><xref ref-type="bibr" rid="B13">Huemer (1988)</xref> already examined females reared from <italic><tp:taxon-name>Silene otites</tp:taxon-name></italic> in Switzerland by Whitebread but in the absence of males considered them as deviating <italic><tp:taxon-name>Caryocolum amaurella</tp:taxon-name></italic>.</p><p>The majority of collected material belongs to females whereas <italic><tp:taxon-name>Caryocolum amaurella</tp:taxon-name></italic> is mainly known from the male sex. This may indicate differences in attraction to artificial lights or a female-biased sex ratio in <italic><tp:taxon-name>Caryocolum crypticum</tp:taxon-name></italic>.</p></tp:treatment-sec><tp:treatment-sec><!--Section generated to contain objects referenced in tp:taxon-treatment.--><fig id="F5" position="float" orientation="portrait"><label>Figures 10–13.</label><caption><p>Details of male genitalia (vinculum-valva-complex). <bold>10</bold> <italic><tp:taxon-name>Caryocolum crypticum</tp:taxon-name></italic> sp. n., paratype, Italy, slide GU 86/041 P.Huemer <bold>11</bold> <italic><tp:taxon-name>Caryocolum crypticum</tp:taxon-name></italic> sp. n., paratype, Italy, slide GEL 1215 P.Huemer <bold>12</bold> <italic><tp:taxon-name>Caryocolum amaurella</tp:taxon-name></italic>, Finland, slide GU 14/1373 P.Huemer <bold>13</bold> <italic><tp:taxon-name>Caryocolum amaurella</tp:taxon-name></italic>, Finland, slide GU 14/1374 P.Huemer.</p></caption><graphic xmlns:xlink="http://www.w3.org/1999/xlink" xlink:href="zookeys-404-091-g005.jpg" position="float" orientation="portrait" xlink:type="simple"/></fig><fig id="F6" position="float" orientation="portrait"><label>Figures 14–15.</label><caption><p>Female genitalia. <bold>14</bold> <italic><tp:taxon-name>Caryocolum crypticum</tp:taxon-name></italic> sp. n., holotype, slide GEL 1234 P.Huemer <bold>15</bold> <italic><tp:taxon-name>Caryocolum crypticum</tp:taxon-name></italic> sp. n., paratype, Italy, slide GEL 1232 P.Huemer.</p></caption><graphic xmlns:xlink="http://www.w3.org/1999/xlink" xlink:href="zookeys-404-091-g006.jpg" position="float" orientation="portrait" xlink:type="simple"/></fig><fig id="F7" position="float" orientation="portrait"><label>Figures 16–17.</label><caption><p>Female genitalia. <bold>16</bold> <italic><tp:taxon-name>Caryocolum amaurella</tp:taxon-name></italic>, Finland, slide GU 14/1372 P.Huemer <bold>17</bold> <italic><tp:taxon-name>Caryocolum amaurella</tp:taxon-name></italic>, Finland, slide GU 14/1371 P.Huemer.</p></caption><graphic xmlns:xlink="http://www.w3.org/1999/xlink" xlink:href="zookeys-404-091-g007.jpg" position="float" orientation="portrait" xlink:type="simple"/></fig></tp:treatment-sec><ref-list><ref id="B15"><mixed-citation xmlns:xlink="http://www.w3.org/1999/xlink" xlink:type="simple"><person-group><name name-style="western"><surname>Huemer</surname><given-names>P</given-names></name></person-group> (<year>1989b</year>) <article-title>Neue und wenig bekannte Arten der Gattung <italic>Caryocolum</italic> Gregor &amp; Povolný, 1954, aus Südwestasien.</article-title><source>Mitteilungen der Münchner Entomologischen Gesellschaft</source><volume>79</volume>: <fpage>127</fpage>-<lpage>142</lpage>.</mixed-citation></ref><ref id="B3"><mixed-citation xmlns:xlink="http://www.w3.org/1999/xlink" xlink:type="simple"><person-group><name name-style="western"><surname>Burmann</surname><given-names>K</given-names></name></person-group> (<year>1990</year>) <article-title>Beiträge zur Microlepidopteren-Fauna Tirols. XIV. <italic>Caryocolum</italic> Gregor &amp; Povolný, 1954 (Insecta: Lepidoptera, Gelechiidae).</article-title><source>Berichte des naturwissenschaftlich-medizinischen Vereins Innsbruck</source><volume>77</volume>: <fpage>171</fpage>-<lpage>184</lpage>.</mixed-citation></ref><ref id="B13"><mixed-citation xmlns:xlink="http://www.w3.org/1999/xlink" xlink:type="simple"><person-group><name name-style="western"><surname>Huemer</surname><given-names>P</given-names></name></person-group> (<year>1988</year>) <article-title>A taxonomic revision of<italic>Caryocolum</italic> (Lepidoptera: Gelechiidae).</article-title><source>Bulletin of the British Museum of Natural History (Entomology)</source><volume>57</volume>: <fpage>439</fpage>-<lpage>571</lpage>.</mixed-citation></ref></ref-list></tp:taxon-treatment>
