# Supplementary material for: DNA barcoding as a screening tool for cryptic diversity: an example from Caryocolum, with description of a new species (Lepidoptera, Gelechiidae)
Source: Zookeys. 2014 Apr 24;(404):91–111. doi: 10.3897/zookeys.404.7234 (PMC4023261; doi:10.3897/zookeys.404.7234)
Supplement: XML Treatment for Caryocolum amaurella [file zookeys.404.7234-treatment2.xml]

<!DOCTYPE tp:taxon-treatment
  PUBLIC "-//TaxonX//DTD Taxonomic Treatment Publishing DTD v0 20100105//EN" "tax-treatment-NSO.dtd">
<tp:taxon-treatment xmlns:tp="http://www.plazi.org/taxpub"><tp:treatment-meta><mixed-citation publication-type="journal"><person-group><name><surname>Huemer</surname><given-names>Peter</given-names></name><name><surname>Karsholt</surname><given-names>Ole</given-names></name><name><surname>Mutanen</surname><given-names>Marko</given-names></name></person-group><article-title>DNA barcoding as a screening tool for cryptic diversity: an example from <italic>Caryocolum</italic>, with description of a new species (Lepidoptera, Gelechiidae)</article-title><source>Zookeys</source><day>24</day><month>4</month><year>2014</year><volume>2014</volume><issue>404</issue><fpage>91</fpage><lpage>111</lpage><pub-id pub-id-type="doi">10.3897/zookeys.404.7234</pub-id></mixed-citation></tp:treatment-meta><tp:nomenclature><tp:taxon-name>
                            <tp:taxon-name-part taxon-name-part-type="genus">Caryocolum</tp:taxon-name-part>
                            <tp:taxon-name-part taxon-name-part-type="species">amaurella</tp:taxon-name-part>
                            <object-id xmlns:xlink="http://www.w3.org/1999/xlink" xlink:type="simple">http://species-id.net/wiki/Caryocolum_amaurella</object-id>
                        </tp:taxon-name><tp:taxon-authority>(Hering, 1924)</tp:taxon-authority><xref ref-type="fig" rid="F2">Figs 4–5</xref><xref ref-type="fig" rid="F4">, 8–9</xref><xref ref-type="fig" rid="F5">, 12–13</xref><xref ref-type="fig" rid="F7">, 16–17</xref><tp:nomenclature-citation-list><tp:nomenclature-citation><tp:taxon-name>Lita amaurella</tp:taxon-name><comment><xref ref-type="bibr" rid="B11">Hering 1924</xref>: 82, Figs 11–12.</comment></tp:nomenclature-citation><tp:nomenclature-citation><tp:taxon-name>Lita viscariae</tp:taxon-name><comment><xref ref-type="bibr" rid="B35">Schütze 1926</xref>: 171.</comment></tp:nomenclature-citation></tp:nomenclature-citation-list></tp:nomenclature><tp:treatment-sec sec-type="Material examined"><title>Material examined.</title><p>Lectotype ♂[with nine labels]: ‘Fennia Ab Bromarf’ ‘R. F:tius’ ‘21.7.21’ [piece of celluloid where genitalia was mounted] ‘Type ♂’ [red] ‘Lita amaurella m. det. Mart. Hering ♂’ ‘Mus. Zool. H:fors spec. typ. No 7016 Lita amaurella Hering’ ‘Lita amaurella m. ♂ Sch.-Armatur Bromarf 21.7.21 Fabritius’ ‘LECTOTYPE O. Karsholt design.’.</p><p><bold>Finland:</bold> 1 ♂, Ab, Naantali, 25.8.1965, leg. Karvonen, slide Karsholt 2719; 2 ♂, N, Ekenäs, 17.–20.7.1980, leg. Fibiger; 1 ♂, N, Helsinki, 25.7.1982, leg. Schnack; 1 ♂, N, Borgå lk., Tirmo, 19–20.7.1980, leg. Fibiger; 5 ♂, same data, but 1.–2.8.1982, leg. Schnack; 2 ♂, U, Sluntle, 18.–31.7.1982, leg. Karsholt (all ZMUC); 6 ♂, 5 ♀, U, Porvoo, 6698:3426 Ånäs, e.l. 2012 (<!--PageBreak--><!--PageBreak--><italic><tp:taxon-name>Lychnis viscaria</tp:taxon-name></italic>), leg. Hirvonen (ZMUO); 4 ♂, V, Dragsfjärd, 664:3249, 2008, leg. Mutanen &amp; Välimäki (ZMUO); 1 ♂, U, Hanko, 6642:3289, 2007, leg. Mutanen &amp; Välimäki (ZMUO). <bold>Sweden:</bold> 2 ♂, Sk, Maglehen, 10.7.1965, leg. Svensson (TLMF, ZMUC); 1 ♂, Sm, Högsby, 13.7.1968, leg. Johansson; 1 ♂, Öl, Ödeshög, 17.7.1972, leg. Karsholt, slide Karsholt 1806; 1 ♂, St. Alvar, Tornrör, 25.7.1997, leg. Hendriksen, slide Hendriksen 1953; 2 ♂, Öl, Gårdby, 2.8.1999, leg. Hendriksen, slide Hendriksen 2411, 2415; 1 ♂, same data, but 22.7.2000; 1 ♂, Gtl., Hejnum Häller, 30.7.1977, leg. Hendriksen, slide Hendriksen 1944; 1 ♂, Ög, Ödeshög, 17.7.1972, leg. Karsholt; Upl., Film, 12.7.1995, leg. Hendriksen (all ZMUC). <bold>Norway:</bold> 2 ♂, On, Vinstra, 19.–29.7.1983, leg. Karsholt &amp; Michelsen, slide Karsholt 4294, 4295; 2 ♀, same data, but 4.–5.7.1987, leg. Karsholt, slide Hendriksen 2099; 2 ♂, same data, but 9.8.1996, leg. Hendriksen (all ZMUC). <bold>Denmark:</bold> 1 ♂, Bornholm, Rø, 7.1892, leg. Gudmann, slide Wolff 2593; 5 ♂, 1 ♀, same data, but 28.7.1978, leg. Schnack, slide Schnack 1118; 1 ♂, Bornholm, Gudhjem, 1 ♂, 2 ♀, 29.6–3.7.1920, leg. Gudmann, slide Wolff 2625, 3682; 1 ♂, 1 ♀, same data, but e.l. 5.1921 (<italic><tp:taxon-name>Lychnis viscaria</tp:taxon-name></italic>), bred 21. &amp; 28.6.1921, leg. Gudmann, slide Wolff 3681(all ZMUC); 6 ♂, 8 ♀, Bornholm, Hammeren, 18.7.1977, leg. Karsholt &amp; Schnack, slide Hendriksen 1767, Karsholt 2948 TLMF, ZMUC); 2 ♂, same data, but 25.7.1977, leg. Schnack; 4 ♂, same data, but 16. –25.7.1978, leg. Schnack; 4 ♂, same data, but 19.–22.7.1979, leg. Hendriksen; 6 ♂, same data, but 29 –30.7.1981, leg. Hendriksen, slide Hendriksen 385, 561, 722; Bornholm, Randkløve, 1 ♂, 22.7.1977, leg. Schnack; Bornholm, 1 ♀, Ringe Bakker, 16.7.1978, leg. Schnack (all ZMUC). <bold>Germany:</bold> 1 ♂, 1 ♀, Lausitz, Umg. Bautzen, e.l. 1935 (<italic><tp:taxon-name>Lychnis viscaria</tp:taxon-name></italic>), leg. Starke (BMNH); 2 ♂, Thüringen, Bad Blankenburg, 14.7.1964, leg. Steuer (TLMF); 1 ♂, Thüringen, Bad Blankenburg, 8.7.1972, leg. Steuer (TLMF). <bold>France:</bold> 2 ♂, Alpes Maritimes, Col de la Cayolle, 2200–2300 m, 29.–30.7.2005, leg. Skou, slide Hendriksen 5364 (ZMUC). <bold>Austria:</bold> 1 ♂, Niederösterreich, Jauerling, 24.7.1935 (TLMF); 2 ♂, Oberösterreich, Windischgarsten, Veichltal, 23.7.1976, leg. Wimmer (TLMF); 1 ♂, Oberösterreich, Waldhausen, Schwarzenberg, 6.8.1997, leg. Wimmer (TLMF); 9 ♂, Kärnten, St. Jakob im Lesachtal, Mussen E, 1680–1800 m, 4.8.1999, leg. Huemer &amp; Erlebach (TLMF). <bold>Slovakia:</bold> 1 ♀, Pol’ana, 28.7.1989, leg. Patocka (ZMUC). <bold>Macedonia:</bold> 4 ♂, NP Mavrovo, Korab, Korabska jezero, Kobilino pole, 2080–2180 m, 28.7.–1.8.2011, leg. Huemer &amp; Tarmann (TLMF). <bold>Turkey:</bold> 2 ♂, 1 ♀, prov. Sivas, 10 km W Görün, 1650 m, 27.7.1989, leg. Esser &amp; Fibiger, slide Huemer GU 90/130, GU 91/215; 4 ♂, prov. Erzerum, Kop Pass, 1750 m, 15.–16.9.1993, leg. Fibiger, slide Hendriksen 2889, 2894; 1 ♂, prov. Erzincan, Kizildaĝ, Geçidi, 2100 m, 19.8.1993, leg. Schepler, slide Hendriksen 2384 (all ZMUC).</p></tp:treatment-sec><tp:treatment-sec sec-type="Diagnosis"><title>Diagnosis.</title><p>See above.</p></tp:treatment-sec><tp:treatment-sec sec-type="Description"><title>Description.</title><p>Adult (<xref ref-type="fig" rid="F2">Figs 4–5</xref>). Wingspan 10–14 mm. Segment 2 of labial palpus bone-white on inner and upper surface, blackish grey on outer and lower surface; segment 3 almost black with light tip. Antenna black, indistinctly lighter ringed. Head with light yellow frons and black neck; thorax and tegula black mottled with brown. Forewing blackish grey mottled with some light brown; base black; two indistinct black spots in fold; one oblique spot above it and one in cell; some white scales before and after these spots; costal and tornal spot small, white, rarely fused. Hindwing light grey.</p><p>Variation. The colour of the forewings varies from greyish to blackish. Worn specimens look lighter than fresh ones. Sometimes there are no white scales in the middle of the wing.</p><p><bold>Male genitalia</bold> (<xref ref-type="fig" rid="F4">Figs 8–9</xref>, <xref ref-type="fig" rid="F5">12–13</xref>). Uncus subovate; tegumen stout; transtilla membranous; valva short, moderately stout, apex rounded; sacculus short, with angular ventral and convex dorsal margin, apically pointed; posterior margin of vinculum with deep medial emargination and slight medial incision, two pairs of short processes developed; saccus long, comparatively broad at base, distal part gradually tapered; phallus long and slender, weakly curved, with some minute cornuti apically.</p><p><bold>Female genitalia</bold> (<xref ref-type="fig" rid="F7">Figs 16–17</xref>). Segment VIII without processes, subgenital plate sub-triangular, with numerous narrow folds, separated from sclerotized lateral plates by membranous zone; apophysis anterior slightly longer than segment VIII; antrum moderately short, about one-third to one-quarter length of apophysis anterior, broadly funnel-shaped; posterior part of ductus bursae with pair of lateral sclerites, extending to anterior third of apophysis anterior, and with two tiny sclerites anteriorly; signum with crescent-shaped base, short and stout, strongly bent hook.</p><fig id="F4" position="float" orientation="portrait"><label>Figures 8–9.</label><caption><p>Male genitalia. <bold>8</bold> <italic><tp:taxon-name>Caryocolum amaurella</tp:taxon-name></italic> (Hering), Finland, slide GU 14/1373 P.Huemer; <bold>9</bold> <italic><tp:taxon-name>Caryocolum amaurella</tp:taxon-name></italic>, Finland, slide GU 14/1374 P.Huemer.</p></caption><graphic xmlns:xlink="http://www.w3.org/1999/xlink" xlink:href="zookeys-404-091-g004.jpg" position="float" orientation="portrait" xlink:type="simple"/></fig><fig id="F5" position="float" orientation="portrait"><label>Figures 10–13.</label><caption><p>Details of male genitalia (vinculum-valva-complex). <bold>10</bold> <italic><tp:taxon-name>Caryocolum crypticum</tp:taxon-name></italic> sp. n., paratype, Italy, slide GU 86/041 P.Huemer <bold>11</bold> <italic><tp:taxon-name>Caryocolum crypticum</tp:taxon-name></italic> sp. n., paratype, Italy, slide GEL 1215 P.Huemer <bold>12</bold> <italic><tp:taxon-name>Caryocolum amaurella</tp:taxon-name></italic>, Finland, slide GU 14/1373 P.Huemer <bold>13</bold> <italic><tp:taxon-name>Caryocolum amaurella</tp:taxon-name></italic>, Finland, slide GU 14/1374 P.Huemer.</p></caption><graphic xmlns:xlink="http://www.w3.org/1999/xlink" xlink:href="zookeys-404-091-g005.jpg" position="float" orientation="portrait" xlink:type="simple"/></fig><fig id="F6" position="float" orientation="portrait"><label>Figures 14–15.</label><caption><p>Female genitalia. <bold>14</bold> <italic><tp:taxon-name>Caryocolum crypticum</tp:taxon-name></italic> sp. n., holotype, slide GEL 1234 P.Huemer <bold>15</bold> <italic><tp:taxon-name>Caryocolum crypticum</tp:taxon-name></italic> sp. n., paratype, Italy, slide GEL 1232 P.Huemer.</p></caption><graphic xmlns:xlink="http://www.w3.org/1999/xlink" xlink:href="zookeys-404-091-g006.jpg" position="float" orientation="portrait" xlink:type="simple"/></fig><fig id="F7" position="float" orientation="portrait"><label>Figures 16–17.</label><caption><p>Female genitalia. <bold>16</bold> <italic><tp:taxon-name>Caryocolum amaurella</tp:taxon-name></italic>, Finland, slide GU 14/1372 P.Huemer <bold>17</bold> <italic><tp:taxon-name>Caryocolum amaurella</tp:taxon-name></italic>, Finland, slide GU 14/1371 P.Huemer.</p></caption><graphic xmlns:xlink="http://www.w3.org/1999/xlink" xlink:href="zookeys-404-091-g007.jpg" position="float" orientation="portrait" xlink:type="simple"/></fig><!--PageBreak--><!--PageBreak--><p><bold>Molecular data.</bold> The intraspecific divergence of the barcode region is high with mean intraspecific divergence of 3.01% and maximum intraspecific divergence of 4.62% (n=9). The distance to the nearest neighbour <italic><tp:taxon-name>Caryocolum mucronatella</tp:taxon-name></italic> is 5.21%, the divergence to the morphologically closest <italic><tp:taxon-name>Caryocolum crypticum</tp:taxon-name></italic> is 6.82%. The extraordinary high intraspecific divergence with 4 haplotypes is partially related to geographical pattern. However, we also found two haplotypes within one population in Finland and morphology does not support cryptic diversity.</p></tp:treatment-sec><tp:treatment-sec sec-type="Distribution"><title>Distribution.</title><p>With certainty known from scattered records from northern and Central Europe and Turkey. All the specimens from north of the Alps that we have been able to cross-check are correctly attributed to <italic><tp:taxon-name>Caryocolum amaurella</tp:taxon-name></italic>. However, recent records from Ukraine (<xref ref-type="bibr" rid="B2">Bidzilya and Budashkin 2009</xref>) and Russia (southern Ural Mountains) (<xref ref-type="bibr" rid="B23">Junnilainen et al. 2010</xref>) have to be re-examined due to a possible mix-up with <italic><tp:taxon-name>Caryocolum crypticum</tp:taxon-name></italic>. Records from Switzerland are dubious, and at least in one instance refer to the new species, whereas those from France (<xref ref-type="bibr" rid="B33">Nel 2003</xref>) are confirmed (see <xref ref-type="bibr" rid="B17">Huemer and Karsholt 2010</xref>, Fig. 154c).</p><p><bold>Bionomics.</bold> The larva has been recorded feeding on <italic><tp:taxon-name>Silene viscaria</tp:taxon-name></italic> (L.) Jess (= <italic><tp:taxon-name>Lychnis viscaria</tp:taxon-name></italic> L. (<tp:taxon-name>Caryophyllaceae</tp:taxon-name>) (<xref ref-type="bibr" rid="B17">Huemer and Karsholt 2010</xref>), while the other stated host-plants, namely <italic><tp:taxon-name>Silene otites</tp:taxon-name></italic> (L.) Wibel (<xref ref-type="bibr" rid="B3">Burmann 1990</xref>) and <italic><tp:taxon-name>Silene nutans</tp:taxon-name></italic> L. (<xref ref-type="bibr" rid="B14">Huemer 1989a</xref>), refer to <italic><tp:taxon-name>Caryocolum crypticum</tp:taxon-name></italic>. <xref ref-type="bibr" rid="B35">Schütze (1926</xref>, <xref ref-type="bibr" rid="B36">1931</xref>) gives a detailed account of the life-history. The larva feeds in April and May in the young terminal leaves which are – without spinning – attached to a tube where the larva is hidden. Dark frass is frequently extruded at the tip of the larval dwelling. Later it bores into the stem and the shoots often become swollen and stunted. Pupation takes place on the ground in a cocoon among debris. The adult occurs from late June to early September and it is attracted to light. <italic><tp:taxon-name>Caryocolum amaurella</tp:taxon-name></italic> is restricted to warm and sunny habitats such as dry meadows and pastures. Vertical distribution: from lowland localities to about 2200 m in the Alps.</p></tp:treatment-sec><tp:treatment-sec sec-type="Remarks"><title>Remarks.</title><p><italic><tp:taxon-name>Lita amaurella</tp:taxon-name></italic> was described from an unspecified number of specimens of both sexes (‘♂, ♀’) from Finland (Bromarf) (<xref ref-type="bibr" rid="B11">Hering 1924</xref>). In order to stabilize nomenclature, a male, labelled as type, in ZMUH is here designated as lectotype (see data above). <italic><tp:taxon-name>Lita viscariae</tp:taxon-name></italic> was described from 67 specimens reared from <italic><tp:taxon-name>Silene viscaria</tp:taxon-name></italic> from Eastern Germany (near Rachlau) (<xref ref-type="bibr" rid="B35">Schütze 1926</xref>). No type material was traced during this and earlier studies (<xref ref-type="bibr" rid="B13">Huemer 1988</xref>), but the original descriptions and topotypical material leave no doubt about the identity.</p><p>Turkish specimens of <italic><tp:taxon-name>Caryocolum amaurella</tp:taxon-name></italic> examined by us differ from European specimens of this species by the thorax with rusty brown posterior part and the rusty brown tegulae with blackish brown base, similar to <italic><tp:taxon-name>Caryocolum crypticum</tp:taxon-name></italic>, and they are thus hardly separable from the latter on external characters. The genitalia of both sexes of <italic><tp:taxon-name>Caryocolum amaurella</tp:taxon-name></italic> from Turkey agree in all details with those of European <italic><tp:taxon-name>Caryocolum amaurella</tp:taxon-name></italic> and, because no contradicting genetic data is currently available, we consider them as belonging to that species.</p><p>One of the examined specimens of <italic><tp:taxon-name>Caryocolum amaurella</tp:taxon-name></italic> from Turkey was collected in the same locality (Kizildaĝ Geçidi, prov. Erzincan) as a specimen <italic><tp:taxon-name>Caryocolum iranicum</tp:taxon-name></italic> in ZMUC. The latter species, which is only known from a few specimens, differs, as stated above, in characters of the male genitalia.</p><!--PageBreak--><!--PageBreak--><!--PageBreak--></tp:treatment-sec><tp:treatment-sec><!--Section generated to contain objects referenced in tp:taxon-treatment.--><fig id="F2" position="float" orientation="portrait"><label>Figures 2–5.</label><caption><p>Adults. <bold>2</bold> <italic><tp:taxon-name>Caryocolum crypticum</tp:taxon-name></italic> sp. n., holotype <bold>3</bold> <italic><tp:taxon-name>Caryocolum crypticum</tp:taxon-name></italic> sp. n., paratype, female, Greece <bold>4</bold> <italic><tp:taxon-name>Caryocolum amaurella</tp:taxon-name></italic>, male, Finland <bold>5</bold> <italic><tp:taxon-name>Caryocolum amaurella</tp:taxon-name></italic>, male, Austria.</p></caption><graphic xmlns:xlink="http://www.w3.org/1999/xlink" xlink:href="zookeys-404-091-g002.jpg" position="float" orientation="portrait" xlink:type="simple"/></fig></tp:treatment-sec><ref-list><ref id="B11"><mixed-citation xmlns:xlink="http://www.w3.org/1999/xlink" xlink:type="simple"><person-group><name name-style="western"><surname>Hering</surname><given-names>EM</given-names></name></person-group> (<year>1924</year>) <article-title>Beitrag zur Kenntnis der Microlepidopteren-Fauna Finlands.</article-title><source>Notulae Entomologicae</source><volume>4</volume>: <fpage>75</fpage>-<lpage>84</lpage>.</mixed-citation></ref><ref id="B35"><mixed-citation xmlns:xlink="http://www.w3.org/1999/xlink" xlink:type="simple"><person-group><name name-style="western"><surname>Schütze</surname><given-names>KT</given-names></name></person-group> (<year>1926</year>) <article-title><italic>Lita viscariae</italic> n. sp.</article-title><source>Deutsche entomologische Zeitschrift Iris</source><volume>40</volume>: <fpage>171</fpage>-<lpage>175</lpage>.</mixed-citation></ref><ref id="B2"><mixed-citation xmlns:xlink="http://www.w3.org/1999/xlink" xlink:type="simple"><person-group><name name-style="western"><surname>Bidzilya</surname><given-names>AV</given-names></name><name name-style="western"><surname>Budashkin</surname><given-names>YI</given-names></name></person-group> (<year>2009</year>) <article-title>New records of Microlepidoptera from Ukraine.</article-title><source>Proceedings Zoological Museum Kiev Taras Shevchenko National University</source><volume>5</volume>: <fpage>14</fpage>-<lpage>28</lpage>. <comment>[In Russian]</comment></mixed-citation></ref><ref id="B23"><mixed-citation xmlns:xlink="http://www.w3.org/1999/xlink" xlink:type="simple"><person-group><name name-style="western"><surname>Junnilainen</surname><given-names>J</given-names></name><name name-style="western"><surname>Karsholt</surname><given-names>O</given-names></name><name name-style="western"><surname>Nupponen</surname><given-names>K</given-names></name><name name-style="western"><surname>Kaitila</surname><given-names>JP</given-names></name><name name-style="western"><surname>Nupponen</surname><given-names>T</given-names></name><name name-style="western"><surname>Olschwang</surname><given-names>V</given-names></name></person-group> (<year>2010</year>) <article-title>The gelechiid fauna of the Southern Ural Mountains, part II: list of recorded species with taxonomical notes (Lepidoptera: Gelechiidae).</article-title><source>Zootaxa</source><volume>2367</volume>: <fpage>1</fpage>-<lpage>68</lpage>.</mixed-citation></ref><ref id="B33"><mixed-citation xmlns:xlink="http://www.w3.org/1999/xlink" xlink:type="simple"><person-group><name name-style="western"><surname>Nel</surname><given-names>J</given-names></name></person-group> (<year>2003</year>) <article-title>Microlépidoptères nouveaux ou rarement signalés de la fauna de France (Lepidoptera).</article-title><source>Bulletin de la Société Entomologique de France</source><volume>108</volume>: <fpage>81</fpage>-<lpage>86</lpage>.</mixed-citation></ref><ref id="B17"><mixed-citation xmlns:xlink="http://www.w3.org/1999/xlink" xlink:type="simple"><person-group><name name-style="western"><surname>Huemer</surname><given-names>P</given-names></name><name name-style="western"><surname>Karsholt</surname><given-names>O</given-names></name></person-group> (<year>2010</year>) <article-title>Gelechiidae II (Gelechiinae: Gnorimoschemini.</article-title> In: <person-group><name name-style="western"><surname>Huemer</surname><given-names>P</given-names></name><name name-style="western"><surname>Karsholt</surname><given-names>O</given-names></name><name name-style="western"><surname>Nuss</surname><given-names>M</given-names></name></person-group>. <source>Microlepidoptera of Europe</source>. <volume>Vol. 6</volume>. <publisher-name>Apollo Books</publisher-name>, <publisher-loc>Stenstrup</publisher-loc>, <lpage>586</lpage> pp.</mixed-citation></ref><ref id="B3"><mixed-citation xmlns:xlink="http://www.w3.org/1999/xlink" xlink:type="simple"><person-group><name name-style="western"><surname>Burmann</surname><given-names>K</given-names></name></person-group> (<year>1990</year>) <article-title>Beiträge zur Microlepidopteren-Fauna Tirols. XIV. <italic>Caryocolum</italic> Gregor &amp; Povolný, 1954 (Insecta: Lepidoptera, Gelechiidae).</article-title><source>Berichte des naturwissenschaftlich-medizinischen Vereins Innsbruck</source><volume>77</volume>: <fpage>171</fpage>-<lpage>184</lpage>.</mixed-citation></ref><ref id="B14"><mixed-citation xmlns:xlink="http://www.w3.org/1999/xlink" xlink:type="simple"><person-group><name name-style="western"><surname>Huemer</surname><given-names>P</given-names></name></person-group> (<year>1989a</year>) <article-title>Bemerkenswerte Funde von <italic>Caryocolum</italic>-Arten aus den Südalpen und dem Mediterraneum (Lepidoptera, Gelechiidae).</article-title><source>Nachrichtenblatt der Bayerischen Entomologen</source><volume>38</volume>: <fpage>37</fpage>-<lpage>40</lpage>.</mixed-citation></ref><ref id="B36"><mixed-citation xmlns:xlink="http://www.w3.org/1999/xlink" xlink:type="simple"><person-group><name name-style="western"><surname>Schütze</surname><given-names>KT</given-names></name></person-group> (<year>1931</year>) <source>Die Biologie der Kleinschmetterlinge unter besonderer Berücksichtigung ihrer Nährpflanzen und Erscheinungszeiten</source>. <publisher-loc>Frankfurt/Main</publisher-loc>, <size units="page">235 pp</size>.</mixed-citation></ref><ref id="B13"><mixed-citation xmlns:xlink="http://www.w3.org/1999/xlink" xlink:type="simple"><person-group><name name-style="western"><surname>Huemer</surname><given-names>P</given-names></name></person-group> (<year>1988</year>) <article-title>A taxonomic revision of<italic>Caryocolum</italic> (Lepidoptera: Gelechiidae).</article-title><source>Bulletin of the British Museum of Natural History (Entomology)</source><volume>57</volume>: <fpage>439</fpage>-<lpage>571</lpage>.</mixed-citation></ref></ref-list></tp:taxon-treatment>
